# Supplementary material for: Pulmonary Arterial Hypertension Associated with Portal Hypertension and HIV Infection: Comparative Characteristics and Prognostic Predictors
Source: J Clin Med. 2023 May 12;12(10):3425. doi: 10.3390/jcm12103425 (PMC10219491; doi:10.3390/jcm12103425)
Supplement: Supplementary file 1 [file jcm-12-03425-s001.zip]

Archive with 1 entries (1 files):
- jcm-2371615-supplementary.pdf
